# Supplementary material for: High resolution thermal remote sensing and the limits of species’ tolerance
Source: PeerJ. 2022 Sep 28;10:e13911. doi: 10.7717/peerj.13911 (PMC9526402; doi:10.7717/peerj.13911)
Supplement: Supplemental Information 1 [file peerj-10-13911-s001.csv]

Date	Time_start	Time_total	Site	Survey	OI_Rank	Av_OI	Wind_ms	Cloud_cover	Temp	Humidity	Radiation	FHD_Shan	Thermal_div_Shan	FHD_Simp	Thermal_div_Simp	OI_SAS	OI_APH	OI_TUL	Pixel_Over_1_SAS	Total_Pixel_SAS	Pixel_Over_1_APH	Total_Pixel_APH	Pixel_Over_1_TUL	Total_Pixel_TUL
18/05/2021	11:44:00	0:36:48	1	1	17	23.32538652	3	0.1	26.4	0.325	2977	2.082	3.443	0.7643	0.9615	38.04429837	21.64222096	10.28964024	3970322	10436050	2258593	10436050	1073832	10436050
22/07/2021	11:22:00	0:36:48	1	2	12	14.01236112	2.3	0.15	22.4	0.539	3050	2.27	3.245	0.8108	0.9564	34.15710606	7.352935249	0.527042048	3559055	10419662	766151	10419662	54916	10419662
18/05/2021	14:25:00	0:06:18	2	1	19	31.42614077	5	0.05	27.8	0.345	2957	2.543	3.516	0.865	0.9649	53.64925254	27.57521944	13.05395032	1105695	2060970	568317	2060970	269038	2060970
28/07/2021	11:17:00	0:06:18	2	2	4	3.208883612	2.7	0.05	23.7	0.645	3178	2.804	2.851	0.9187	0.933	9.345616261	0.23602038	0.045014196	184362	1972711	4656	1972711	888	1972711
17/05/2021	12:28:00	0:07:19	3	1	10	13.02471333	2.2	0.25	25.5	0.3	2927	2.233	3.075	0.8311	0.943	32.61791167	5.652711371	0.803516934	948599	2908215	164393	2908215	23368	2908215
20/08/2021	12:50:00	0:07:19	3	2	28	60.23307935	1.6	0.15	29.8	0.547	2689	2.523	3.105	0.8921	0.9405	99.92846215	60.81377675	19.95699915	2813279	2815293	1712086	2815293	561848	2815293
17/05/2021	13:58:00	0:19:56	4	1	13	14.50359685	6.5	0.3	27.2	0.3	2263	2.256	3.148	0.8204	0.9492	34.8665855	7.763993776	0.880211286	2041107	5854049	454508	5854049	51528	5854049
28/07/2021	12:30:00	0:19:56	4	2	11	13.17778625	1.8	0.15	22.5	0.596	1887	2.366	3.2	0.837	0.9529	33.00631059	6.305291782	0.221756367	1960526	5939852	374525	5939852	13172	5939852
19/05/2021	10:22:00	0:31:36	5	1	18	24.60689103	1	0.05	25.1	0.421	2753	2.054	3.292	0.7752	0.9561	49.43799154	20.33708761	4.045593949	4755872	9619873	1956402	9619873	389181	9619873
23/07/2021	11:26:00	0:31:36	5	2	14	16.52236276	4	0.15	23.1	0.595	3039	2.166	3.348	0.7968	0.9598	35.68675016	12.54344329	1.336894838	3513059	9844155	1234796	9844155	131606	9844155
24/05/2021	11:32:00	0:36:40	6	1	9	6.349840137	2	0.05	21.3	0.285	3307	1.963	3.529	0.7677	0.9675	15.80909021	3.106220309	0.134209892	1673614	10586403	328837	10586403	14208	10586403
02/08/2021	11:37:00	0:36:40	6	2	5	3.222279273	6.5	0	19	0.56	3006	2.067	3.252	0.7866	0.9567	9.192877391	0.457249742	0.016710687	1029824	11202412	51223	11202412	1872	11202412
02/06/2021	10:41:00	0:36:40	7	1	22	34.49712751	1.7	0.05	26.2	0.355	2832	1.255	3.437	0.6173	0.9652	65.26990253	33.5336495	4.687830509	6492251	9946776	3335517	9946776	466288	9946776
26/07/2021	11:58:00	0:33:40	7	2	27	59.71536803	2.8	0	27.9	0.541	2810	1.319	3.273	0.6312	0.9579	91.15205449	64.67655987	23.31748972	8657469	9497832	6142871	9497832	2214656	9497832
09/06/2021	10:30:00	0:16:04	8	1	2	2.141953866	2.5	0	26	0.405	2810	2.705	2.806	0.9009	0.9238	5.183612232	1.129300439	0.112948928	219600	4236428	47842	4236428	4785	4236428
16/08/2021	15:45:00	0:10:04	8	2	7	4.533820845	2.5	0.1	27.9	0.371	2545	2.703	3.067	0.8954	0.9407	9.831473708	3.148581046	0.62140778	313578	3189532	100425	3189532	19820	3189532
09/06/2021	12:00:00	0:06:42	9	1	1	1.412077249	3.5	0	31.2	0.395	3375	2.94	2.81	0.9312	0.9279	3.498772783	0.640288922	0.097170042	80583	2303179	14747	2303179	2238	2303179
20/08/2021	15:10:00	0:06:42	9	2	23	42.44944532	1.4	0.1	32	0.498	1421	2.889	2.708	0.93	0.923	93.83051297	32.59402599	0.92379699	1855185	1977166	644438	1977166	18265	1977166
21/07/2021	11:18:00	0:10:53	10	1	6	4.204602174	3.5	0	23.2	0.556	NA	2.617	2.926	0.881	0.9339	11.92098795	0.688454657	0.004363916	445270	3735177	25715	3735177	163	3735177
26/08/2021	11:41:00	0:10:53	10	2	29	60.9802744	4	0	30.4	0.537	2666	2.638	3.115	0.8851	0.9393	99.5603557	61.81321347	21.56725403	3827796	3844699	2376532	3844699	829196	3844699
21/07/2021	12:50:00	0:08:31	11	1	8	5.282432786	4.3	0.2	24.3	0.585	NA	2.698	2.79	0.9031	0.9209	14.65271867	1.159340846	0.035238841	430365	2937100	34051	2937100	1035	2937100
26/08/2021	12:27:00	0:09:00	11	2	25	47.00988394	6.2	0.02	31.5	0.442	2876	2.706	3.158	0.9043	0.9472	89.77966488	35.01308937	16.23689758	2922610	3255314	1139786	3255314	528562	3255314
10/06/2021	11:46:00	0:05:20	12	1	21	32.80279306	3.5	0	25.7	0.26	3258	2.529	3.642	0.8484	0.9653	42.49786039	32.71407476	23.19644403	1048735	2467736	807297	2467736	572427	2467736
16/08/2021	14:31:00	0:05:20	12	2	20	32.29744512	3	0.25	30.8	0.315	2837	2.478	3.427	0.8442	0.9563	54.44207764	26.51425472	15.93600301	1644160	3020017	800735	3020017	481270	3020017
21/07/2021	14:58:00	0:07:11	13	1	3	2.147521267	4.6	0.35	25.9	0.503	3003	2.725	2.916	0.8788	0.9325	6.063979143	0.371870899	0.006713758	204127	3366222	12518	3366222	226	3366222
16/07/2021	13:21:00	0:36:44	14	1	15	21.20780032	5	0.25	26	0.471	3222	2.519	3.197	0.8402	0.9491	40.04875824	20.48239511	3.092247601	3999271	9986005	2045373	9986005	308792	9986005
24/08/2021	12:25:00	0:36:44	14	2	26	57.9344875	4.1	0	29.4	0.555	2923	2.514	3.464	0.842	0.9581	95.0805775	46.00846837	32.71441663	9229639	9707176	4466123	9707176	3175646	9707176
31/05/2021	11:31:00	0:36:49	15	1	24	43.12020369	4	0	25.3	0.31	3265	0.9247	3.414	0.5432	0.9608	79.49852446	37.44987114	12.41221547	8081661	10165800	3807079	10165800	1261801	10165800
03/08/2021	11:21:00	0:36:49	15	2	16	22.95572896	4.6	0.15	23.3	0.569	2763	0.9783	2.831	0.5357	0.9293	62.41399517	6.284844407	0.168347303	6160677	9870666	620356	9870666	16617	9870666
