# Supplementary material for: High resolution thermal remote sensing and the limits of species’ tolerance
Source: PeerJ. 2022 Sep 28;10:e13911. doi: 10.7717/peerj.13911 (PMC9526402; doi:10.7717/peerj.13911)
Supplement: Supplemental Information 2 [file peerj-10-13911-s002.csv]

Date	Time Ground	Site	Position	ID	Ground	Air
2021-05-18	12:02:00	1	2	79B7C5	32.16555	26.613
2021-05-18	12:02:00	1	1	79BADD	32.16555	27.627
2021-05-18	12:02:00	1	3	79BE32	32.16555	26.629
2021-05-18	12:02:00	1	1	79B3F6	18.13806	22.128
2021-05-18	12:02:00	1	3	79B4EE	18.13806	24.064
2021-05-18	12:02:00	1	2	79BA57	18.13806	23.628
2021-05-18	12:02:00	1	3	79B6DB	27.34362	25.617
2021-05-18	12:02:00	1	1	79B955	27.34362	25.691
2021-05-18	12:02:00	1	2	79BC3B	27.34362	25.605
2021-07-22	11:40:00	1	2	79B7C5	29.52182	26.113
2021-07-22	11:40:00	1	1	79BADD	29.52182	29.626
2021-07-22	11:40:00	1	3	79BE32	29.52182	25.629
2021-07-22	11:40:00	1	1	79B3F6	19.052469	22.128
2021-07-22	11:40:00	1	3	79B4EE	19.052469	23.564
2021-07-22	11:40:00	1	2	79BA57	19.052469	23.128
2021-07-22	11:40:00	1	3	79B6DB	28.689226	25.617
2021-07-22	11:40:00	1	1	79B955	28.689226	25.691
2021-07-22	11:40:00	1	2	79BC3B	28.689226	24.105
2021-05-17	12:32:00	3	1	79B7C6	29.02509	23.117
2021-05-17	12:32:00	3	2	79BA2E	29.02509	26.129
2021-05-17	12:32:00	3	3	79BA49	29.02509	26.666
2021-05-17	12:32:00	3	3	79B4E9	26.40874	25.68
2021-05-17	12:32:00	3	2	79B86D	26.40874	26.654
2021-05-17	12:32:00	3	1	79BCF7	26.40874	24.656
2021-05-17	12:32:00	3	1	79B8CD	30.87561	28.166
2021-05-17	12:32:00	3	2	79BA8D	30.87561	26.631
2021-05-17	12:32:00	3	3	79BE07	30.87561	23.122
2021-08-20	12:54:00	3	1	79B7C6	38.873554	32.613
2021-08-20	12:54:00	3	2	79BA2E	38.873554	32.623
2021-08-20	12:54:00	3	3	79BA49	38.873554	32.66
2021-08-20	12:54:00	3	3	79B4E9	38.179844	31.674
2021-08-20	12:54:00	3	2	79B86D	38.179844	32.648
2021-08-20	12:54:00	3	1	79BCF7	38.179844	32.651
2021-08-20	12:54:00	3	1	79B8CD	40.35231	33.159
2021-08-20	12:54:00	3	2	79BA8D	40.35231	33.121
2021-08-20	12:54:00	3	3	79BE07	40.35231	32.619
2021-07-21	12:54:00	11	2	79B96A	24.36621	20.564
2021-07-21	12:54:00	11	3	79B971	24.36621	21.689
2021-07-21	12:54:00	11	1	79BB11	24.36621	21.627
2021-07-21	12:54:00	11	3	79B3D3	26.50263	26.113
2021-07-21	12:54:00	11	2	79BC1F	26.50263	24.092
2021-07-21	12:54:00	11	1	79BE1E	26.50263	22.878
2021-07-21	12:54:00	11	1	79B7EA	29.01126	28.605
2021-07-21	12:54:00	11	2	79BC97	29.01126	32.56
2021-07-21	12:54:00	11	3	79BE93	29.01126	27.582
2021-08-26	12:32:00	11	2	79B96A	34.442116	32.561
2021-08-26	12:32:00	11	3	79B971	34.442116	33.183
2021-08-26	12:32:00	11	1	79BB11	34.442116	30.624
2021-08-26	12:32:00	11	3	79B3D3	42.441101	35.6
2021-08-26	12:32:00	11	2	79BC1F	42.441101	33.584
2021-08-26	12:32:00	11	1	79BE1E	42.441101	34.122
2021-08-26	12:32:00	11	1	79B7EA	45.200001	40.087
2021-08-26	12:32:00	11	2	79BC97	45.200001	39.047
2021-08-26	12:32:00	11	3	79BE93	45.200001	36.071
2021-05-18	11:44:00	1	0	79B98B	23.201	25.123
2021-07-22	11:22:00	1	0	79B98B	21.298822	22.122
2021-07-28	11:17:00	2	0	79B38A	22.028702	18.129
2021-05-17	12:28:00	3	0	79B45A	28.664459	26.045
2021-08-20	12:50:00	3	0	79B45A	40.196346	30.044
2021-07-28	12:30:00	4	0	79B877	21.92572	18.117
2021-07-23	11:26:00	5	0	79B8CC	21.670309	30.627
2021-05-24	11:32:00	6	0	79B9DC	12.437955	18.658
2021-08-02	11:37:00	6	0	79B9DC	15.915361	24.668
2021-06-02	10:41:00	7	0	79B6F7	22.807701	24.629
2021-07-26	11:58:00	7	0	79B6F7	30.261143	30.126
2021-08-16	15:45:00	8	0	79BE5F	25.223024	27.117
2021-07-21	11:18:00	10	0	79BD2F	21.448523	20.558
2021-08-26	11:41:00	10	0	79BD2F	37.383316	34.053
2021-07-21	12:50:00	11	0	79BAA0	22.494877	21.133
2021-08-26	12:27:00	11	0	79BAA0	31.263542	35.125
2021-06-10	11:46:00	12	0	79BE77	24.715475	30.165
2021-08-16	14:31:00	12	0	79BE77	31.227339	35.658
2021-07-21	14:58:00	13	0	79BC2A	20.261812	21.579
2021-08-03	11:21:00	15	0	79BAA7	24.561106	23.63
